# Supplementary material for: Toxicity of Polystyrene Microplastics with Cadmium on the Digestive System of Rana zhenhaiensis Tadpoles
Source: Toxics. 2024 Nov 26;12(12):854. doi: 10.3390/toxics12120854 (PMC11679246; doi:10.3390/toxics12120854)
Supplement: Supplementary file 1 [file toxics-12-00854-s001.zip]

Archive with 1 entries (1 files):
- toxics-3307079-supplementary.pdf
